# Supplementary material for: Psychosocial issues and concerns of cancer patients due to COVID-19 pandemic lockdown
Source: PLOS Glob Public Health. 2022 Sep 9;2(9):e0000996. doi: 10.1371/journal.pgph.0000996 (PMC10021520; doi:10.1371/journal.pgph.0000996)
Supplement: S1 Data — (XLSX) [file pgph.0000996.s001.xlsx]

## Sheet: Sheet1
Age	Age category	Gender	Diagnosis	Staging	Education	Occupation	Marital status	No of Children	Typr of family	Residence	Mode of transport	Family income	Diagnosis awareness	Prognosis awareness	Affected with COVID19	Covid (FamilyMemers)	Treatment status	Pain	Fatigue	Dirrehea	Constipation	Vomiting_Nausea	Dyspnea	Appetite	Feel anxious	Excessive worry	Fear	Restlessness	Irritability	Shortnessofbreath	Dizziness	Sweating	Trembling	Palpitatitons	Do you have any distress	Distress level	Feel Depression	Low mood_sadness	sucidal thoughts	anhedonia	Concentration	Helplessness	Hopelessness	Sleep difficulty	Disturbed	Delayed onset	Inadequate	Insomnia	Intermittent
62	3	2	4	1	2	3	1	2	2	1	2	2	1	1	2	2	0	2	1	2	1	2	2	1	1	1	1	2	1	2	2	1	2	2	1	7	1	2	2	1	2	1	1	1	1	1	2	1	2
52	3	2	1	2	1	3	1	3	2	2	1	2	1	1	2	2	0	2	2	2	1	2	2	2	2	2	2	2	1	2	2	2	2	2	2	0	2	2	2	2	2	2	2	2	2	2	2	2	2
44	2	1	1	2	3	1	1	2	1	1	2	2	2	2	2	2	0	1	1	1	2	2	2	2	1	1	1	2	1	2	2	2	2	2	1	4	1	1	2	1	2	1	2	1	1	1	2	2	2
81	4	2	4	1	4	2	1	2	1	1	1	3	1	1	2	2	0	2	2	2	2	2	2	1	2	2	1	2	1	2	2	2	2	2	1	2	2	2	2	2	2	2	2	2	2	2	2	2	2
44	2	1	1	1	4	2	1	2	1	2	1	2	1	1	2	2	0	2	2	2	2	2	2	1	1	1	1	2	1	2	2	2	2	2	1	2	2	2	2	2	2	2	2	1	1	1	2	2	2
46	2	1	5	2	3	1	1	2	1	2	1	1	1	1	2	2	0	1	1	1	2	2	2	1	1	2	1	1	1	2	1	1	1	2	1	7	1	1	1	1	1	1	1	2	2	2	2	2	2
62	3	2	3	1	3	3	2	1	1	1	1	2	1	1	2	2	0	1	2	2	2	2	2	2	2	2	2	2	2	2	2	2	2	2	1	2	1	1	2	2	2	2	2	1	2	2	1	2	2
60	3	1	1	2	3	2	1	4	2	1	2	1	1	1	2	2	0	1	2	2	2	2	2	1	1	1	1	2	2	2	2	2	2	2	1	3	1	1	2	1	2	1	2	2	2	2	2	2	2
42	2	2	4	1	2	1	1	1	2	1	1	1	1	2	2	2	0	1	2	2	2	2	1	2	1	1	1	1	1	2	2	2	2	1	1	4	1	1	1	2	2	1	2	1	1	1	2	1	1
41	2	2	4	1	3	3	1	3	2	1	1	2	1	2	2	2	0	2	2	2	2	2	2	1	1	1	1	2	2	2	2	2	2	2	1	2	2	2	2	2	2	1	2	1	1	1	2	2	2
62	3	2	3	1	2	3	1	3	1	1	1	2	1	1	2	2	0	2	2	2	2	2	2	1	1	2	2	2	2	2	2	2	2	2	2	0	2	2	2	2	2	2	2	2	1	1	2	1	1
56	3	1	1	2	2	1	1	2	2	1	3	1	1	2	2	2	0	1	2	2	2	2	2	1	1	1	2	2	1	2	2	2	2	2	1	3	1	1	2	2	2	1	2	2	2	2	2	2	2
75	4	2	1	2	3	3	1	4	1	2	1	3	1	1	2	2	0	1	2	2	2	2	2	2	2	1	2	2	1	2	2	2	2	2	2	0	2	2	2	2	2	2	2	1	2	2	2	2	2
67	4	2	4	2	4	2	1	3	1	1	1	3	2	2	2	2	0	2	2	2	2	2	2	2	1	1	1	2	1	2	2	2	2	2	2	0	2	2	2	2	2	1	2	2	2	2	2	2	2
57	3	2	1	1	1	3	1	1	2	1	2	1	2	2	2	2	0	2	1	2	2	2	2	2	1	1	1	2	1	2	2	2	2	2	1	4	1	1	2	2	2	1	2	2	2	2	2	2	2
39	2	2	4	1	3	3	1	1	1	1	1	1	1	1	2	2	0	1	2	2	2	2	2	1	2	2	1	2	2	2	2	2	2	2	1	3	1	1	1	1	1	1	1	1	1	1	2	2	2
28	1	1	5	1	3	1	2	0	1	2	2	2	2	2	2	2	0	1	1	2	2	2	2	1	1	2	1	2	2	2	2	2	2	2	1	5	1	1	1	1	2	2	2	2	2	2	2	2	2
24	1	1	5	1	3	1	2	0	2	1	2	2	2	2	2	2	0	1	1	1	2	2	2	1	1	1	1	2	1	2	2	2	2	2	1	5	1	1	2	2	2	2	2	1	1	2	2	2	2
60	3	1	2	2	2	1	1	4	1	1	2	1	1	2	2	2	0	1	2	1	1	2	2	2	2	2	2	2	2	2	2	2	2	2	2	0	2	2	2	2	2	2	2	1	1	1	2	2	1
51	3	1	1	2	1	1	1	4	1	1	2	1	2	2	2	2	0	1	1	1	2	2	2	1	1	1	1	2	1	2	2	2	2	2	1	5	1	1	2	1	2	1	2	1	1	1	1	2	1
46	2	2	4	2	3	3	1	2	2	1	2	3	1	1	2	2	0	1	1	2	2	2	2	1	1	1	2	2	1	2	2	2	2	2	1	3	1	2	2	1	2	2	2	2	2	2	2	2	2
37	2	1	5	2	3	1	1	2	1	1	2	1	2	2	2	2	0	2	2	2	2	2	2	2	1	1	2	2	1	2	2	2	2	2	1	4	1	1	2	1	2	2	2	1	1	2	2	2	2
71	4	1	5	2	2	3	1	2	2	2	1	3	1	1	1	1	0	2	2	2	1	2	2	2	2	1	1	2	1	2	2	2	2	2	1	2	2	2	2	2	2	2	2	2	2	2	2	2	2
60	3	2	4	1	4	1	1	1	1	2	1	3	1	1	2	1	0	1	1	2	2	1	1	1	1	2	2	2	2	2	2	2	2	2	2	0	2	2	2	2	2	2	2	2	2	2	2	2	2
36	2	1	5	2	2	1	2	1	2	1	2	2	1	1	2	2	0	1	2	2	2	1	2	2	1	1	1	1	1	2	2	2	2	2	1	7	1	1	2	1	2	1	2	1	1	1	2	2	2
47	2	2	4	1	2	3	1	2	2	1	2	1	1	2	2	2	0	1	1	2	2	2	1	1	1	1	1	1	1	2	2	2	2	1	1	7	1	1	2	1	1	2	2	2	2	2	2	2	2
45	2	2	4	2	1	3	1	1	2	1	2	2	2	2	2	2	0	1	2	2	2	2	2	2	1	2	1	2	2	2	2	2	2	2	1	7	1	2	2	1	2	1	2	2	2	2	2	2	2
58	3	2	3	2	2	3	1	2	1	1	2	1	1	1	2	2	0	2	2	2	2	2	2	1	1	1	1	2	2	2	2	2	2	2	1	6	1	1	2	1	2	1	2	1	2	2	2	2	2
54	3	2	3	2	4	3	1	2	1	2	2	3	1	1	2	2	0	1	1	1	1	1	2	2	1	2	1	2	2	2	2	2	2	2	2	0	2	2	2	2	2	2	2	1	1	1	2	2	2
52	3	2	3	2	2	3	1	4	2	1	2	2	1	1	2	2	0	2	2	2	2	2	2	2	1	2	1	2	2	2	2	2	2	2	2	0	2	2	2	2	2	2	2	2	2	2	2	2	2
34	1	2	1	1	2	3	1	2	2	1	1	2	1	1	2	2	0	1	1	1	1	1	1	1	1	1	1	2	1	2	2	2	2	2	1	6	2	2	2	2	2	2	2	1	2	2	2	2	1
47	2	1	4	1	3	3	1	1	2	2	1	3	1	1	2	2	0	1	2	2	2	2	2	1	2	2	1	2	1	2	2	2	2	2	1	3	1	1	2	1	2	2	2	2	2	2	2	2	2
60	3	2	3	2	1	3	2	3	2	1	2	2	1	1	2	2	0	2	2	2	2	2	2	1	2	1	1	2	2	2	2	2	2	2	1	6	2	2	2	2	2	2	2	2	2	2	2	2	2
43	2	1	1	2	4	1	1	2	2	1	2	3	1	1	2	2	0	2	1	2	2	2	2	2	2	2	2	2	2	2	2	2	2	2	1	5	2	2	2	2	2	2	2	2	2	2	2	2	2
71	4	2	4	2	1	3	1	3	1	1	1	2	1	2	2	2	0	1	2	2	2	2	2	2	1	1	2	2	2	2	2	2	2	2	1	5	2	2	2	2	2	2	2	2	2	2	2	2	2
73	4	1	5	1	1	3	1	2	1	2	1	3	2	2	2	2	0	1	2	2	2	2	2	1	1	2	1	2	1	2	2	2	2	2	1	5	2	2	2	2	2	2	2	2	2	2	2	2	2
36	2	2	4	1	4	2	1	2	2	2	1	2	1	1	1	1	0	1	1	1	2	2	2	1	1	1	1	2	1	2	2	2	2	2	1	5	1	1	2	1	2	2	2	1	1	2	1	2	1
55	3	1	4	2	2	1	1	2	1	1	2	1	1	2	2	2	0	2	2	2	2	2	2	1	2	2	1	2	1	2	2	2	2	2	1	3	1	1	2	2	2	1	2	2	2	2	2	2	2
40	2	1	5	2	3	1	1	3	1	1	2	1	2	2	2	2	0	1	2	2	2	2	2	2	1	1	1	2	2	2	2	2	2	2	1	6	2	2	2	2	2	2	2	2	2	2	2	2	2
55	3	2	2	1	2	3	1	2	1	1	2	3	1	1	1	2	0	2	2	2	1	2	2	2	1	1	1	2	2	2	2	2	2	2	1	7	1	2	2	1	2	2	2	2	2	2	2	2	2
48	2	2	5	1	4	1	1	2	2	2	1	3	1	1	2	2	0	1	2	2	2	2	2	1	2	2	2	2	2	2	2	2	2	2	1	6	2	2	2	2	2	2	2	2	2	2	2	2	2
42	2	1	5	1	2	1	1	2	1	2	2	3	2	2	2	2	0	1	2	2	2	2	2	2	1	1	2	2	2	2	2	2	2	2	1	10	2	2	2	2	2	2	2	2	2	2	2	2	2
45	2	2	4	1	3	2	1	2	1	1	2	2	1	2	2	2	0	2	1	2	1	1	2	1	1	1	2	2	2	2	2	2	2	2	1	5	1	1	2	1	2	2	2	2	2	2	2	2	2
41	2	1	2	1	2	1	1	2	2	1	2	1	1	1	2	2	0	2	2	2	1	2	2	2	1	1	1	2	2	2	2	2	2	2	2	0	1	1	2	1	2	2	2	1	1	2	2	2	2
58	3	1	4	1	2	3	1	4	1	1	1	2	1	1	2	2	0	1	2	2	2	2	2	1	2	1	2	2	2	2	2	2	2	2	1	2	1	2	2	2	2	2	2	1	2	2	2	2	2
48	2	2	4	2	2	3	2	1	2	1	2	1	1	1	1	2	0	2	1	2	2	2	2	2	1	1	2	2	1	2	2	2	2	2	1	6	1	1	2	2	2	1	2	1	1	1	2	2	1
42	2	1	4	1	3	2	1	2	2	1	2	1	1	1	2	2	0	2	2	2	2	2	2	2	1	1	1	1	1	2	2	2	2	2	1	3	1	1	2	1	2	1	1	1	2	2	2	2	2
35	1	2	4	1	2	3	1	2	1	1	1	3	1	1	2	2	0	1	1	2	2	1	2	2	1	2	1	2	1	2	1	2	2	2	1	5	2	2	2	2	2	2	2	2	2	2	2	2	2
58	3	1	5	2	2	1	1	3	2	1	3	2	2	2	2	2	0	1	2	2	2	2	2	1	2	2	1	2	1	2	2	2	2	2	1	0	2	2	2	2	2	2	2	2	2	2	2	2	2
55	3	2	2	2	3	3	1	2	2	1	2	1	1	1	1	2	0	2	2	2	2	2	2	2	1	2	1	1	1	2	2	2	2	2	1	6	1	1	2	2	2	1	2	1	2	2	2	2	2
56	3	2	2	2	3	2	1	2	2	1	3	2	1	1	1	2	0	2	2	2	2	2	2	1	2	2	1	2	2	2	2	2	2	2	1	2	1	1	2	2	2	2	2	2	2	2	2	2	2
51	3	2	4	1	3	3	1	2	1	1	1	1	1	1	2	2	0	1	1	2	2	2	2	1	1	1	1	1	2	2	1	1	1	1	2	0	2	2	2	2	2	2	2	2	2	2	2	2	2
42	2	2	4	1	3	1	1	3	1	1	1	1	1	2	2	2	0	2	1	2	2	2	2	1	1	1	2	2	2	2	2	2	2	2	1	3	1	1	2	2	2	1	2	2	2	2	2	2	2
58	3	1	1	2	3	1	1	1	2	1	1	2	1	1	2	2	0	2	2	2	2	2	1	1	1	2	2	2	2	2	2	2	2	2	1	2	1	1	2	2	2	2	2	2	2	2	2	2	2
70	4	2	1	2	2	3	2	4	2	2	1	3	1	1	2	2	0	1	2	2	2	2	2	2	1	2	2	2	2	2	2	2	2	2	2	0	2	2	2	2	2	2	2	2	2	2	2	2	2
49	2	2	3	2	3	3	1	2	2	2	2	2	2	1	2	2	0	2	1	2	2	2	1	1	1	1	2	2	2	2	2	2	2	2	1	6	2	2	2	2	2	2	2	1	1	1	2	2	2
48	2	1	2	2	2	1	1	3	1	2	3	1	1	1	2	2	0	1	2	1	2	2	2	1	2	2	2	2	2	2	2	2	2	2	1	4	1	1	2	2	2	2	2	1	1	1	2	2	2
55	3	2	4	1	1	3	1	2	2	2	1	2	1	1	2	2	0	2	2	2	2	2	2	2	1	1	2	2	2	2	2	2	2	2	1	4	2	2	2	2	2	2	2	2	2	2	2	2	2
54	3	2	1	2	3	1	2	4	2	1	3	2	1	1	2	2	0	1	1	2	2	2	2	1	2	1	2	2	2	2	2	2	2	2	1	5	2	2	2	2	2	2	2	2	2	2	2	2	2
43	2	2	3	1	1	3	1	1	1	2	2	1	1	1	2	2	0	2	2	2	2	2	2	2	1	1	2	2	2	2	2	2	2	2	1	7	1	1	1	1	2	2	2	1	1	1	1	1	2
65	3	2	3	2	3	3	2	4	2	1	2	1	2	2	2	2	0	2	1	2	2	2	2	1	1	1	2	1	2	2	2	2	2	2	1	5	2	2	2	2	2	2	2	2	2	2	2	2	2
50	2	2	3	2	2	3	1	2	2	1	2	1	1	1	2	2	0	2	2	2	2	2	2	1	2	2	2	2	2	2	2	2	2	2	1	4	2	2	2	2	2	2	2	2	2	2	2	2	2
58	3	2	4	1	3	3	1	1	2	1	2	1	1	1	1	1	0	1	1	1	2	2	2	2	1	1	1	2	2	2	2	2	2	2	1	6	2	2	2	2	2	2	2	2	2	2	2	2	2
29	1	2	4	1	3	3	1	2	1	2	2	1	1	1	2	2	0	2	2	2	2	2	2	2	2	1	2	2	2	2	2	2	2	2	2	0	2	2	2	2	2	2	2	2	2	2	2	2	2
66	4	2	4	1	2	3	1	1	2	1	2	1	1	1	2	2	0	2	1	2	2	2	2	1	1	2	2	2	2	2	2	2	2	2	2	0	2	2	2	2	2	2	2	2	2	2	2	2	2
60	3	2	3	2	1	3	1	3	2	1	1	1	1	1	2	2	0	2	2	1	2	1	2	1	1	1	2	2	2	2	2	2	2	2	1	6	2	2	2	2	2	2	2	1	1	2	2	1	2
50	2	2	3	2	1	1	1	0	1	2	2	2	2	2	2	2	0	2	1	2	1	2	2	1	1	1	1	2	2	2	2	2	2	2	1	5	1	1	2	1	2	1	2	1	1	1	1	1	2
47	2	2	4	1	2	3	1	2	2	1	2	1	2	2	2	2	0	2	2	2	2	2	2	2	1	2	2	2	2	2	2	2	2	2	1	5	2	2	2	2	2	2	2	1	2	2	2	2	2
51	3	1	1	2	3	2	1	1	2	2	1	1	1	1	2	2	0	2	2	2	1	2	2	2	1	1	1	2	2	2	2	2	2	2	1	5	1	1	2	2	1	2	2	1	2	2	2	2	2
49	2	2	4	1	3	1	1	2	2	1	2	3	1	1	2	2	0	1	1	2	1	2	2	1	1	1	2	2	2	2	2	2	2	2	1	7	2	2	2	2	2	2	2	1	2	1	2	2	2
50	2	2	4	1	2	1	1	2	2	1	2	1	1	1	2	2	0	2	1	2	1	1	2	2	2	2	2	2	2	2	2	2	2	2	1	3	1	1	2	2	2	2	2	1	2	2	2	2	2
49	2	2	2	2	1	1	1	2	1	1	2	1	2	2	2	2	0	1	1	2	1	1	2	1	1	1	1	2	2	2	1	1	1	1	1	6	1	1	1	1	2	1	2	2	2	2	2	2	2
60	3	1	5	2	1	2	1	2	2	2	2	2	1	1	2	2	0	1	1	2	2	2	2	2	2	2	2	2	2	2	2	2	2	2	2	0	2	2	2	2	2	2	2	1	1	1	1	1	2
60	3	2	4	2	3	3	1	0	2	1	2	1	1	2	2	2	0	1	2	2	2	2	2	2	1	1	1	2	2	2	2	2	2	2	1	6	1	1	2	2	2	2	2	2	2	2	2	2	2
40	2	2	1	1	2	3	1	2	2	1	2	1	1	1	2	2	0	2	2	2	2	2	2	2	2	2	1	2	2	2	2	2	2	2	1	2	1	1	2	1	2	2	2	1	1	1	1	2	2
52	3	1	4	2	3	3	1	2	1	1	2	1	1	1	1	2	0	1	1	2	2	2	2	2	1	1	1	2	2	2	2	2	2	2	1	8	1	1	2	1	2	1	1	2	2	2	2	2	2
38	2	1	5	1	2	1	1	0	2	1	2	2	2	2	2	2	0	2	1	1	1	2	2	2	1	1	1	2	2	2	2	2	2	2	1	4	2	2	2	2	2	2	2	2	2	2	2	2	2
30	1	2	4	1	3	3	1	0	2	1	2	2	1	1	2	2	0	1	2	2	2	2	2	2	1	1	1	2	2	2	2	2	2	2	1	4	2	2	2	2	2	2	2	1	2	2	1	2	2
49	2	2	4	2	1	3	1	2	2	1	2	2	1	1	2	2	0	1	1	1	1	1	2	1	1	1	2	2	2	2	2	1	1	2	1	7	1	1	1	2	2	2	2	1	1	2	1	1	2
55	3	2	4	1	4	1	1	1	1	1	1	3	1	1	2	2	0	1	1	1	2	1	1	2	2	2	2	2	2	2	2	2	2	2	2	0	2	2	2	2	2	2	2	1	2	2	2	1	1
58	3	2	4	2	2	1	1	3	2	1	2	1	1	2	2	2	0	1	2	2	2	2	2	2	1	1	2	1	2	2	2	2	2	2	1	3	1	1	2	1	2	2	2	2	2	2	2	2	2
62	3	2	4	1	4	3	2	0	1	2	2	3	1	1	2	2	0	2	2	2	2	2	2	2	1	1	2	2	2	2	2	2	2	2	1	3	1	1	2	1	2	2	2	1	1	1	2	2	2
43	2	1	1	2	2	1	1	2	1	2	1	2	1	1	2	2	0	1	1	1	2	2	2	2	2	1	2	2	2	2	2	2	2	2	1	5	2	2	2	2	2	2	2	1	2	2	2	2	2
68	4	1	1	1	3	2	1	3	2	1	2	3	1	2	2	2	0	2	2	2	2	2	2	2	1	2	2	2	2	2	2	2	2	2	2	0	2	2	2	2	2	2	2	1	1	2	2	2	2
53	3	2	4	1	3	2	1	2	2	2	2	2	1	2	2	2	0	2	1	2	2	2	2	2	1	1	2	2	2	2	2	2	2	2	1	3	1	1	2	1	2	2	2	1	1	2	2	1	2
42	2	2	4	2	3	3	2	4	2	1	2	1	1	1	2	2	0	2	2	2	2	2	2	2	2	2	2	2	2	2	2	2	2	2	1	6	2	2	2	2	2	2	2	1	2	2	2	1	2
37	2	2	4	2	2	3	1	2	2	2	1	1	1	2	2	2	0	2	1	1	1	1	2	2	1	1	2	2	2	2	2	2	2	2	1	6	2	2	2	2	2	2	2	2	2	2	2	2	2
79	4	2	4	1	4	2	1	1	1	2	2	3	1	1	2	2	0	2	1	2	1	2	2	2	2	2	2	2	2	2	2	2	2	2	1	4	2	2	2	2	2	2	2	2	2	2	2	2	2
43	2	1	1	2	3	1	1	1	2	1	2	2	2	2	2	2	0	2	2	2	2	2	2	1	1	1	2	2	2	2	2	2	2	1	1	1	2	2	2	2	2	2	2	1	1	2	2	1	2
50	2	2	4	2	2	2	1	1	1	1	2	3	1	1	2	2	0	2	2	2	2	2	2	2	1	1	2	2	2	1	2	2	2	2	2	0	2	2	2	2	2	2	2	2	2	2	2	2	2
34	1	1	1	1	2	1	1	0	2	1	1	1	1	1	2	2	0	2	1	2	2	2	2	2	2	2	2	2	2	2	2	2	2	2	1	4	2	2	2	2	2	2	2	2	2	2	2	2	2
52	3	2	3	1	3	3	1	1	2	2	2	2	1	1	1	2	0	1	2	1	1	1	2	2	1	1	1	2	2	2	2	2	2	2	1	8	1	1	2	1	2	2	2	1	1	1	1	2	2
68	4	1	5	1	3	2	1	2	1	1	2	2	1	1	2	2	0	2	1	2	2	2	2	2	2	2	2	2	2	2	2	2	2	2	1	3	2	2	2	2	2	2	2	2	2	2	2	2	2
42	2	2	1	2	3	3	1	2	1	2	1	2	1	1	2	2	0	2	1	2	2	2	2	2	2	2	2	2	2	2	2	2	2	2	1	4	2	2	2	2	2	2	2	2	2	2	2	2	2
39	2	2	4	2	4	3	1	3	2	1	2	1	1	1	2	2	0	1	2	2	1	2	2	2	1	1	1	2	2	2	2	2	2	2	1	6	1	1	1	1	2	1	2	1	2	1	2	2	2
61	3	1	5	1	3	1	1	2	2	1	2	2	2	2	2	2	0	2	2	2	2	2	2	2	2	2	2	2	2	2	2	2	2	2	2	0	2	2	2	2	2	2	2	2	2	2	2	2	2
52	3	1	1	2	4	1	1	2	2	2	2	3	1	1	2	2	0	2	1	2	1	2	2	2	1	1	2	2	2	2	2	2	2	2	2	0	2	2	2	2	2	2	2	2	2	2	2	2	2
47	2	1	5	2	3	2	1	3	1	1	2	2	2	1	2	2	0	1	2	2	2	2	2	2	1	1	2	2	2	2	2	2	2	2	2	0	2	2	2	2	2	2	2	2	2	2	2	2	2
52	3	2	3	2	4	3	1	2	1	2	1	3	1	1	2	2	0	1	1	1	1	1	2	2	1	2	2	2	2	2	2	2	2	2	2	0	2	2	2	2	2	2	2	2	2	2	2	2	2
28	1	2	3	2	2	2	2	0	2	2	1	2	1	1	2	2	0	2	2	2	2	2	2	2	1	1	2	2	2	2	2	2	2	2	1	3	1	1	2	1	2	2	2	1	2	2	1	2	2
62	3	1	5	1	4	1	1	2	2	2	1	3	1	2	2	2	0	2	1	2	2	2	2	2	2	1	2	2	2	2	2	2	2	2	2	0	2	2	2	2	2	2	2	2	2	2	2	2	2
34	1	2	4	2	3	3	1	0	1	2	2	1	1	1	2	2	0	2	1	2	2	1	2	2	1	1	2	2	2	2	2	2	2	2	1	6	2	2	2	2	2	2	2	2	2	2	2	2	2
76	4	2	3	2	3	3	2	4	1	2	2	3	1	2	2	2	0	1	1	2	2	2	2	2	2	2	2	2	2	2	2	2	2	2	1	3	2	2	2	2	2	2	2	2	2	2	2	2	2
46	2	2	4	2	3	3	2	2	2	2	1	3	1	1	2	2	0	2	1	2	1	2	2	2	1	1	2	2	2	2	2	2	2	2	1	3	2	2	2	2	2	2	2	2	2	2	2	2	2
54	3	2	4	1	3	1	2	2	2	1	1	2	1	1	2	2	0	1	1	2	2	2	2	2	2	2	2	2	2	2	2	2	2	2	2	0	2	2	2	2	2	2	2	2	2	2	2	2	2
45	2	2	4	2	2	2	1	2	2	1	2	1	1	1	1	2	0	1	2	2	1	1	2	1	1	1	1	1	2	2	2	2	2	2	1	6	2	2	2	2	2	2	2	2	2	2	2	2	2
49	2	2	2	2	1	3	1	2	2	1	2	2	1	1	2	2	0	1	1	2	2	1	2	1	1	1	2	2	2	2	2	2	2	2	1	7	2	2	2	2	2	2	2	1	1	2	2	2	2
38	2	2	4	1	4	1	1	2	2	2	1	3	1	1	2	2	0	2	2	2	2	2	2	2	2	2	2	2	2	2	2	2	2	2	2	0	2	2	2	2	2	2	2	2	2	2	2	2	2
62	3	1	4	2	2	1	1	1	2	1	2	1	1	2	2	2	0	2	2	2	2	2	2	2	2	2	2	2	2	2	2	2	2	2	1	3	2	2	2	2	2	2	2	2	2	2	2	2	2
43	2	2	4	2	2	3	1	3	2	1	2	1	1	1	2	2	0	1	1	2	2	2	2	2	1	1	2	2	2	2	2	2	1	1	2	0	2	2	2	2	2	2	2	1	2	1	2	1	2
50	2	2	4	1	3	3	1	2	2	1	1	3	1	1	2	2	0	2	2	2	2	1	2	2	1	1	1	2	2	2	2	2	2	2	1	6	2	2	2	2	2	2	2	1	1	2	2	2	2
63	3	2	3	2	3	2	2	1	2	2	1	1	1	2	2	2	0	1	1	2	2	1	2	1	2	2	2	2	2	2	2	2	2	2	1	7	2	2	2	2	2	2	2	2	2	2	2	2	2
44	2	2	5	1	2	3	1	3	2	2	2	2	1	1	1	2	0	2	2	2	2	2	2	2	1	1	2	2	2	2	2	2	2	2	2	0	2	2	2	2	2	2	2	2	2	2	2	2	2
55	3	2	1	2	1	1	1	4	2	1	2	1	2	2	2	2	0	2	2	2	2	2	2	1	1	1	2	2	2	2	2	2	2	2	1	6	2	2	2	2	2	2	2	1	2	2	2	2	1
43	2	2	4	2	2	3	1	2	1	1	2	2	1	1	2	2	0	1	2	2	2	2	2	2	1	1	2	2	2	2	2	2	2	2	1	5	2	2	2	2	2	2	2	2	2	2	2	2	2
43	2	1	2	2	2	1	1	0	2	1	2	2	1	1	2	2	0	1	2	1	1	2	2	2	1	2	1	2	2	2	2	1	1	1	1	4	1	1	2	2	1	1	1	1	2	2	2	1	1
55	3	2	3	2	3	3	1	2	1	1	1	2	1	2	2	2	0	1	1	2	1	2	2	1	1	1	1	1	2	1	1	2	2	2	1	4	1	1	1	2	2	1	1	1	1	1	2	2	1
46	2	2	3	2	3	3	2	2	2	2	1	2	1	1	2	2	0	2	2	2	2	2	2	2	1	1	1	1	2	2	2	2	2	2	1	4	2	2	2	2	2	2	2	2	2	2	2	2	2
44	2	2	3	2	1	1	1	3	1	1	1	1	1	2	1	2	1	1	2	1	2	1	2	1	1	1	1	1	2	2	2	2	2	1	1	3	1	1	2	2	2	2	2	2	2	2	2	2	2
64	3	2	5	1	2	3	2	2	2	1	2	2	1	1	2	2	1	2	2	2	2	2	2	2	1	2	1	2	2	2	2	2	2	2	1	3	2	2	2	2	2	2	2	2	2	2	2	2	2
37	2	1	1	2	1	1	1	0	2	1	2	2	2	2	2	2	1	1	1	1	2	2	2	2	1	1	1	2	2	1	2	2	2	2	1	6	1	1	2	2	2	2	2	1	1	1	2	2	2
61	3	1	1	2	2	2	1	2	2	2	1	1	1	1	2	2	1	2	2	2	2	2	2	2	1	2	1	2	2	2	2	2	2	1	1	2	1	1	2	2	2	2	2	2	2	2	2	2	2
57	3	2	3	1	1	1	1	3	1	1	1	1	1	2	2	2	1	2	2	2	2	2	2	2	2	2	2	2	2	2	2	2	2	2	1	3	2	2	2	2	2	2	2	1	2	2	2	2	1
45	2	2	5	2	3	3	1	3	1	1	1	2	1	1	2	2	1	2	2	2	2	2	2	2	1	1	1	2	2	2	2	2	2	2	1	2	2	2	2	2	2	2	2	2	2	2	2	2	2
45	2	1	5	1	3	1	1	2	2	1	1	3	1	1	2	2	1	2	2	2	2	2	2	2	2	2	2	2	2	2	2	2	2	2	1	3	2	2	2	2	2	2	2	1	2	2	1	2	2
55	3	2	4	1	1	3	2	1	2	1	1	1	1	2	2	2	1	2	2	2	2	2	2	2	2	2	2	2	2	2	2	2	2	2	2	0	2	2	2	2	2	2	2	2	2	2	2	2	2
57	3	1	2	1	4	1	1	2	2	2	2	3	1	1	2	2	1	2	2	1	1	2	2	2	1	1	1	2	2	2	2	2	2	2	1	10	1	1	2	2	2	2	2	2	2	2	2	2	2
50	2	2	4	1	4	3	1	1	2	2	1	1	1	1	2	2	1	2	2	2	2	2	2	2	2	2	2	2	2	2	2	2	2	2	2	0	2	2	2	2	2	2	2	2	2	2	2	2	2
63	3	1	2	1	2	2	1	3	1	2	1	1	1	1	2	2	1	2	2	2	2	2	2	2	2	2	2	2	2	2	2	2	2	2	2	0	2	2	2	2	2	2	2	2	2	2	2	2	2
75	4	2	3	2	1	3	1	4	2	1	1	3	1	2	2	2	1	2	2	2	2	2	2	2	1	1	1	1	1	2	2	2	2	2	1	2	1	2	2	2	1	2	2	2	2	2	2	2	2
46	2	2	1	2	3	3	2	2	1	2	2	3	1	1	2	2	1	2	2	2	2	2	2	2	2	2	2	2	2	2	2	2	2	2	2	0	2	2	2	2	2	2	2	2	2	2	2	2	2
60	3	2	4	1	1	3	2	2	2	1	1	1	2	2	2	2	1	2	2	2	2	2	2	2	2	2	2	2	2	2	2	2	2	2	2	0	2	2	2	2	2	2	2	2	2	2	2	2	2
56	3	2	4	2	1	3	1	2	1	2	2	3	2	2	2	2	1	1	2	2	2	2	2	2	2	2	2	2	2	2	2	2	2	2	2	0	2	2	2	2	2	2	2	2	2	2	2	2	2
37	2	2	4	1	1	3	1	3	1	2	1	2	1	1	1	1	1	2	2	2	2	2	2	2	2	2	2	2	2	2	2	2	2	2	1	2	2	2	2	2	2	2	2	2	2	2	2	2	2
60	3	2	5	2	3	3	1	2	2	2	1	2	1	2	2	2	1	2	2	2	2	2	2	2	2	2	2	2	2	2	2	2	2	2	2	0	2	2	2	2	2	2	2	2	2	2	2	2	2
50	2	2	3	1	2	3	1	2	2	1	1	2	1	1	2	2	1	2	2	2	2	2	2	2	2	2	2	2	2	2	2	2	2	2	2	0	2	2	2	2	2	2	2	2	2	2	2	2	2
45	2	2	3	1	1	3	1	4	1	1	2	1	1	1	2	2	1	1	2	2	2	2	2	2	1	1	1	1	2	2	2	2	2	1	1	3	1	1	2	2	2	2	2	2	2	2	2	2	2
45	2	2	3	2	3	3	1	2	2	2	2	1	1	1	2	2	1	2	2	2	2	2	2	2	1	2	1	1	2	2	2	2	2	2	1	4	2	2	2	2	2	2	2	2	2	2	2	2	2
75	4	2	4	2	3	3	1	1	2	2	1	3	1	1	1	2	1	2	2	2	2	2	2	2	1	1	2	2	2	2	2	2	2	2	1	3	1	1	2	2	2	1	1	2	2	2	2	2	2
49	2	2	4	1	3	3	1	3	2	1	1	1	1	1	2	2	1	2	1	1	2	2	2	2	1	2	2	2	2	2	2	2	2	2	1	4	1	1	2	2	2	2	2	2	2	2	2	2	2
60	3	1	1	2	1	2	1	3	1	1	1	1	1	2	2	2	1	1	2	2	2	2	2	2	2	2	2	2	2	2	2	2	2	2	2	0	2	2	2	2	2	2	2	2	2	2	2	2	2
54	3	2	4	2	3	3	1	2	2	2	2	2	1	1	1	2	1	2	2	2	2	2	2	2	2	2	2	2	2	2	2	2	2	2	2	0	2	2	2	2	2	2	2	2	2	2	2	2	2
37	2	1	1	2	3	2	1	3	1	1	1	1	1	1	2	2	1	2	2	2	2	2	2	2	2	2	2	2	2	2	2	2	2	2	1	2	2	2	2	2	2	2	2	2	2	2	2	2	2
42	2	1	5	2	4	1	1	1	2	2	2	3	2	2	2	2	1	2	2	2	2	2	2	2	2	2	2	2	2	2	2	2	2	2	2	0	2	2	2	2	2	2	2	2	2	2	2	2	2
36	2	2	4	2	4	3	1	2	1	2	2	2	1	1	2	2	1	1	2	2	1	2	2	2	1	1	2	2	2	2	2	2	2	2	1	10	1	1	2	2	2	2	2	1	2	2	2	2	2
55	3	2	3	2	3	3	1	2	2	1	2	1	2	2	2	2	1	1	1	2	2	2	2	2	1	1	1	2	2	2	2	2	2	2	1	5	1	1	2	2	2	2	2	2	2	2	2	2	2
42	2	1	1	2	2	1	1	2	2	1	1	1	1	1	2	2	1	2	2	2	2	2	2	2	2	2	2	2	2	2	2	2	2	2	2	0	2	2	2	2	2	2	2	2	2	2	2	2	2
56	3	1	5	2	3	2	1	4	1	1	2	3	1	1	2	2	1	1	2	2	2	2	2	2	2	2	2	2	2	2	2	2	2	2	2	0	2	2	2	2	2	2	2	2	2	2	2	2	2
68	4	2	3	1	4	1	1	0	2	1	1	3	1	1	2	2	1	2	2	2	2	2	2	2	1	1	1	1	2	2	2	2	2	2	1	3	2	2	2	2	2	2	2	2	2	2	2	2	2
41	2	2	4	2	1	3	1	4	1	2	2	2	1	1	1	2	1	2	2	2	2	2	2	2	2	2	2	2	2	2	2	2	2	2	1	2	2	2	2	2	2	2	2	2	2	2	2	2	2
48	2	2	4	2	2	3	1	2	2	1	2	3	2	2	2	2	1	1	1	1	2	2	2	1	1	1	1	2	1	2	2	2	2	2	1	6	1	2	2	1	2	2	1	1	1	1	2	2	2
53	3	1	5	2	4	2	2	0	2	1	1	3	2	2	2	2	1	1	2	2	2	2	2	2	1	1	2	2	2	2	2	2	2	2	1	3	2	2	2	2	2	2	2	1	2	2	2	2	1
55	3	2	3	1	3	1	1	2	1	1	1	2	1	2	2	1	1	2	2	2	2	2	2	2	2	2	2	2	2	2	2	2	2	2	1	2	2	2	2	2	2	2	2	2	2	2	2	2	2
43	2	2	4	2	3	3	1	2	1	1	1	2	1	1	2	2	1	2	2	2	2	2	2	2	1	1	2	2	2	2	2	2	2	2	1	1	2	2	2	2	2	2	2	2	2	2	2	2	2
67	4	1	2	2	1	1	1	1	1	1	1	1	2	2	2	2	1	1	2	2	2	2	2	2	2	2	2	2	2	2	2	2	2	2	2	0	2	2	2	2	2	2	2	2	2	2	2	2	2
48	2	1	1	2	3	2	1	2	2	2	2	2	1	1	2	2	1	2	2	2	2	2	2	2	2	2	2	2	2	2	2	2	2	2	1	2	2	2	2	2	2	2	2	1	2	2	1	2	2
40	2	2	4	1	2	2	2	3	2	1	2	1	1	1	2	2	1	1	2	2	2	2	2	2	1	1	1	2	2	2	2	2	2	2	1	3	1	2	2	2	2	2	2	2	2	2	2	2	2
20	1	2	3	1	4	2	2	0	2	1	2	1	1	1	2	2	1	2	2	2	2	2	2	2	2	2	2	2	2	2	2	2	2	2	2	0	2	2	2	2	2	2	2	2	2	2	2	2	2
71	4	1	2	1	3	1	1	2	1	1	1	1	1	2	2	1	1	2	2	2	2	2	2	2	2	2	2	2	2	2	2	2	2	2	1	3	2	2	2	2	2	2	2	2	2	2	2	2	2
48	2	2	4	1	3	3	1	3	1	1	2	2	1	2	2	2	1	2	2	2	1	2	2	1	1	1	2	2	2	2	2	2	2	2	1	2	2	2	2	2	2	2	2	2	2	2	2	2	2
66	4	2	3	2	3	3	1	2	1	1	2	2	1	1	2	2	1	2	2	2	2	2	2	2	2	2	2	2	2	2	2	2	2	2	1	3	2	2	2	2	2	2	2	2	2	2	2	2	2
52	3	2	4	2	1	2	1	3	2	2	1	1	1	1	2	2	1	1	1	2	2	2	2	2	1	1	2	2	2	2	2	2	2	2	2	0	2	2	2	2	2	2	2	1	2	2	2	2	2
50	2	1	1	2	1	2	1	2	1	1	1	1	2	2	2	2	1	2	2	2	2	2	2	2	2	2	2	2	2	2	2	2	2	2	1	3	1	2	2	2	2	2	2	2	2	2	2	2	2
27	1	2	3	2	4	3	1	1	2	2	1	1	1	1	1	2	1	2	2	2	2	2	2	2	1	1	1	2	2	2	2	2	2	2	1	2	2	2	2	2	2	2	2	2	2	2	2	2	2
41	2	1	1	1	3	2	1	2	2	2	1	1	1	1	2	2	1	2	2	2	2	2	2	2	2	2	2	2	2	2	2	2	2	2	1	3	2	2	2	2	2	2	2	2	2	2	2	2	2
57	3	2	3	1	3	1	1	3	2	2	2	1	1	2	2	2	1	2	2	2	2	2	2	2	2	2	2	2	2	2	2	2	2	2	1	3	2	2	2	2	2	2	2	2	2	2	2	2	2
56	3	2	3	2	3	3	1	2	2	1	1	3	1	1	2	2	1	2	1	1	2	1	2	2	2	2	2	2	2	2	2	2	2	2	1	5	2	2	2	2	2	2	2	1	2	1	2	2	2
44	2	1	2	2	1	2	1	2	1	2	2	1	1	1	2	2	1	1	2	2	2	2	1	2	2	2	2	2	2	2	2	2	2	2	2	0	2	2	2	2	2	2	2	1	2	2	2	1	1
49	2	2	5	1	3	3	2	2	2	1	2	3	1	1	2	2	1	2	2	2	2	2	2	2	2	2	2	2	2	2	2	2	2	2	2	0	2	2	2	2	2	2	2	2	2	2	2	2	2
62	3	1	5	2	2	1	1	3	1	1	2	1	2	2	2	2	1	2	2	2	2	2	1	2	1	1	2	2	2	2	2	2	2	2	1	5	2	2	2	2	2	2	2	1	2	2	2	2	1
62	3	1	1	2	3	1	1	0	2	2	2	2	1	1	2	2	1	1	1	2	2	2	2	1	2	2	2	2	2	2	2	2	2	2	1	4	2	2	2	2	2	2	2	2	2	2	2	2	2
53	3	1	5	2	2	2	1	2	2	1	2	1	2	2	2	2	1	1	1	2	2	2	2	2	1	1	1	2	2	2	2	2	2	2	1	8	1	1	2	2	2	2	2	2	2	2	2	2	2
45	2	2	4	2	3	2	1	0	1	2	2	3	1	1	2	2	1	1	2	2	2	2	2	2	1	1	1	1	2	1	1	1	1	1	1	5	1	1	2	1	2	2	1	2	2	2	2	2	2
49	2	2	4	2	3	3	1	2	1	1	2	1	1	1	2	2	1	2	2	2	2	1	2	2	1	1	1	2	2	2	2	2	2	2	1	3	2	2	2	2	2	2	2	1	2	2	2	1	2
52	3	2	4	2	4	3	1	1	1	2	1	3	1	1	2	2	1	2	1	2	2	2	1	2	2	2	2	2	2	2	2	2	2	2	2	0	2	2	2	2	2	2	2	2	2	2	2	2	2
60	3	2	4	1	3	3	1	1	1	2	1	1	1	2	2	2	1	2	2	2	2	2	2	2	2	2	2	2	2	2	2	2	2	2	2	0	2	2	2	2	2	2	2	1	2	2	2	1	2
33	1	2	3	2	1	3	1	0	2	1	1	1	2	2	2	2	1	2	2	2	2	2	2	2	2	2	2	2	2	2	2	2	2	2	2	0	2	2	2	2	2	2	2	2	2	2	2	2	2
52	3	2	1	1	3	3	2	3	2	2	2	2	1	1	2	2	1	2	1	2	2	2	2	2	1	1	1	2	2	2	2	2	2	2	1	4	2	2	2	2	2	2	2	2	2	2	2	2	2
46	2	1	4	2	4	3	1	2	2	2	2	3	1	1	2	2	1	2	1	2	2	2	2	2	1	1	1	1	2	2	2	2	2	2	1	8	1	1	2	2	2	2	2	1	1	2	1	2	1
37	2	1	1	1	2	1	1	1	2	2	2	2	1	1	2	2	1	1	1	2	2	2	2	2	2	2	2	2	2	2	2	2	2	2	1	7	2	2	2	2	2	2	2	2	2	2	2	2	2
40	2	2	5	2	4	3	1	2	1	2	1	2	1	1	2	2	1	2	2	2	2	2	2	2	2	2	2	2	2	2	2	2	2	2	2	0	2	2	2	2	2	2	2	2	2	2	2	2	2
65	3	2	4	1	2	3	1	3	1	2	2	3	1	1	1	2	1	2	2	2	2	2	2	2	2	2	2	2	2	2	2	2	2	2	2	0	2	2	2	2	2	2	2	1	2	1	2	2	2
48	2	1	1	2	3	1	1	1	1	1	1	1	1	1	1	2	1	2	1	2	2	2	2	2	1	1	2	2	2	2	2	2	2	2	1	6	1	1	2	2	2	2	2	2	2	2	2	2	2
56	3	2	3	2	1	3	1	2	1	1	2	2	1	1	2	2	1	1	1	2	2	2	2	2	1	1	2	2	2	2	2	2	2	2	1	5	2	2	2	2	2	2	2	1	2	1	2	2	2
61	3	1	1	2	1	1	1	0	2	1	1	2	1	1	2	2	1	1	1	2	2	2	1	2	1	1	2	2	1	1	2	2	1	1	1	2	1	1	2	2	2	1	1	2	2	2	2	2	2
38	2	2	1	1	2	1	1	2	2	2	1	2	1	1	2	2	1	2	2	2	2	2	2	2	2	2	2	2	2	2	2	2	2	2	2	0	2	2	2	2	2	2	2	2	2	2	2	2	2
55	3	2	1	2	2	2	1	4	2	2	2	2	1	2	2	2	1	1	1	2	2	2	2	2	1	1	2	2	2	2	2	2	2	2	1	3	2	2	2	2	2	2	2	2	2	2	2	2	2
53	3	2	3	2	3	2	2	0	2	2	2	2	1	2	2	2	1	1	1	2	1	2	2	1	1	1	1	1	2	1	1	1	1	2	1	9	1	1	1	2	1	2	2	1	1	1	1	2	2
55	3	1	2	2	2	1	1	0	2	1	2	2	1	2	2	2	1	2	2	2	2	1	2	2	2	2	2	2	2	2	2	2	2	2	1	3	2	2	2	2	2	2	2	2	2	2	2	2	2
48	2	1	1	2	2	1	1	2	2	1	1	2	1	1	2	2	1	2	2	2	2	2	2	2	2	2	2	2	2	2	2	2	2	2	1	2	2	2	2	2	2	2	2	2	2	2	2	2	2
48	2	1	2	2	2	1	1	0	2	2	2	1	1	1	2	2	1	2	1	2	1	1	2	1	1	1	2	2	2	2	2	2	2	2	1	5	1	1	2	2	2	2	2	1	2	2	1	2	2
49	2	2	4	2	1	1	1	4	2	2	2	1	1	2	2	2	1	1	1	2	2	2	2	2	2	2	2	2	2	2	2	2	2	2	2	0	2	2	2	2	2	2	2	1	1	1	1	2	2
40	2	2	1	1	2	2	1	3	2	1	2	1	1	2	1	1	1	2	1	1	2	2	2	1	1	1	2	2	1	2	1	1	1	1	1	6	1	1	2	2	2	2	2	2	2	2	2	2	2
45	2	2	1	2	2	1	1	1	2	1	2	1	1	2	2	2	1	1	1	2	2	1	2	1	1	1	2	1	2	2	2	2	2	2	1	4	1	1	1	2	2	2	2	2	2	2	2	2	2
52	3	1	1	2	2	2	1	1	2	1	1	2	1	2	2	2	1	1	2	2	2	2	2	2	2	2	2	2	2	2	2	2	2	2	1	4	1	2	2	2	2	2	2	1	1	2	2	2	2
51	3	1	2	1	3	1	1	2	2	2	2	1	1	1	2	2	1	1	1	1	2	2	2	2	2	2	2	2	2	2	2	2	2	2	1	7	1	1	2	2	1	2	2	1	1	1	2	2	2
55	3	1	1	1	3	1	1	3	2	1	2	1	1	2	2	2	1	1	2	2	2	2	2	2	2	2	2	2	2	2	2	2	2	2	2	0	2	2	2	2	2	2	2	2	2	2	2	2	2
31	1	2	5	2	3	3	1	1	2	1	2	2	1	1	2	2	1	1	1	1	2	2	1	2	1	1	1	2	2	2	1	2	2	2	1	6	1	1	1	2	2	2	1	2	2	2	2	2	2
52	3	1	1	2	3	1	1	2	2	1	2	1	1	1	2	2	1	2	2	2	2	2	2	2	2	2	2	2	2	2	2	2	2	2	2	0	2	2	2	2	2	2	2	2	2	2	2	2	2
50	2	2	3	2	1	3	1	1	2	2	2	1	2	2	2	2	1	1	1	2	2	2	2	1	1	1	1	2	2	2	2	2	2	2	1	5	2	2	2	2	2	2	2	1	1	1	1	1	1
37	2	1	5	2	3	1	1	1	2	1	2	1	2	2	2	2	1	1	2	2	2	2	2	2	2	2	2	2	2	2	2	2	2	2	1	3	2	2	2	2	2	2	2	2	2	2	2	2	2
43	2	2	4	2	1	2	1	3	2	1	2	1	2	2	2	2	1	1	1	2	2	2	2	2	1	1	1	2	2	2	2	2	2	2	1	6	2	2	2	2	2	2	2	2	2	2	2	2	2
30	1	1	1	2	3	1	2	0	2	2	1	1	1	1	2	2	1	2	2	2	2	2	2	2	2	2	2	2	2	2	2	2	2	2	1	3	2	2	2	2	2	2	2	2	2	2	2	2	2
30	1	1	1	2	3	1	2	0	2	2	1	1	1	1	2	2	1	2	2	2	2	2	2	2	2	2	2	2	2	2	2	2	2	2	1	4	2	2	2	2	2	2	2	2	2	2	2	2	2
30	1	1	1	2	3	1	2	0	2	2	1	1	1	1	2	2	1	2	2	2	2	2	2	2	2	2	2	2	2	2	2	2	2	2	1	3	2	2	2	2	2	2	2	2	2	2	2	2	2
30	1	1	1	2	3	1	2	0	2	2	1	1	1	1	2	2	1	2	2	2	2	2	2	2	2	2	2	2	2	2	2	2	2	2	1	4	2	2	2	2	2	2	2	2	2	2	2	2	2
54	3	2	1	2	3	1	2	0	2	1	2	1	2	2	2	2	1	1	2	2	2	2	2	2	1	1	2	2	2	2	2	2	2	2	1	3	1	2	2	2	2	2	2	2	2	2	2	2	2
55	3	1	2	1	1	1	1	3	1	1	2	1	2	2	2	2	1	2	2	2	2	2	2	2	2	2	2	2	2	2	2	2	2	2	1	2	2	2	2	2	2	2	2	2	2	2	2	2	2
66	4	1	1	2	1	2	1	2	2	2	1	1	2	2	2	2	1	1	2	2	2	2	2	2	2	2	2	2	2	2	2	2	2	2	2	0	2	2	2	2	2	2	2	1	2	1	2	2	2
30	1	1	5	2	4	1	1	0	2	1	2	2	1	1	2	2	1	2	2	2	2	2	2	2	1	1	1	1	2	2	2	2	2	2	1	6	1	1	2	2	2	1	2	1	1	2	2	2	2
46	2	2	1	2	3	1	1	3	1	1	2	1	1	2	2	2	1	1	1	2	2	2	2	2	1	1	1	1	1	2	2	2	2	2	1	7	1	1	1	1	1	1	1	2	2	2	2	2	2
60	3	1	5	1	1	1	1	2	1	1	2	3	1	1	2	2	1	1	2	2	2	2	2	2	2	2	2	2	2	2	2	2	2	2	2	0	2	2	2	2	2	2	2	2	2	2	2	2	2
49	2	2	1	1	4	1	1	1	2	2	1	2	1	1	2	2	1	2	1	2	1	2	2	1	1	1	2	2	1	2	2	2	2	2	1	5	1	1	2	2	1	2	2	1	1	2	1	1	2
65	3	1	1	1	2	1	1	2	2	1	2	3	1	1	2	2	1	2	2	2	2	2	2	2	1	1	2	2	2	2	2	2	2	1	2	0	2	2	2	2	2	2	2	2	2	2	2	2	2
51	3	1	2	2	2	1	1	2	2	1	2	2	1	1	2	2	1	1	1	2	2	2	2	1	2	2	2	2	2	2	2	2	2	2	2	0	2	2	2	2	2	2	2	1	2	1	2	2	2
21	1	1	2	2	4	2	2	0	1	1	2	1	2	2	2	2	1	2	2	2	2	2	2	2	2	2	2	2	2	2	2	2	2	2	1	6	2	2	2	2	2	2	2	1	1	2	2	2	2
55	3	1	1	2	3	1	1	3	1	1	1	1	1	1	2	2	1	1	1	1	2	1	1	2	1	1	1	2	2	2	2	2	2	2	1	7	1	1	2	1	1	1	1	2	2	2	2	2	2
40	2	2	1	1	3	1	1	0	2	1	2	2	1	1	2	2	1	1	1	2	1	2	2	2	1	1	1	2	2	2	2	2	2	2	1	7	1	1	2	2	2	1	2	1	1	2	2	2	2
43	2	2	5	2	2	1	2	3	2	1	2	1	1	2	2	2	1	1	1	1	1	2	2	1	1	1	1	1	1	2	1	1	1	1	1	9	1	1	1	2	1	1	1	1	1	1	1	1	2
[truncated: 126 more columns]
